# Supplementary material for: Evaluation and Validation of the Limited Sampling Strategy of Polymyxin B in Patients with Multidrug-Resistant Gram-Negative Infection
Source: Pharmaceutics. 2022 Oct 28;14(11):2323. doi: 10.3390/pharmaceutics14112323 (PMC9698835; doi:10.3390/pharmaceutics14112323)
Supplement: Supplementary file 1 [file pharmaceutics-14-02323-s001.zip]

Archive with 1 entries (1 files):
- pharmaceutics-1918004-supplementary.pdf
